# Supplementary material for: The Influence of Initial Immunosuppression on the Kinetics of Humoral Response after SARS-CoV-2 Vaccination in Patients Undergoing Kidney Transplantation
Source: Vaccines (Basel). 2024 Oct 3;12(10):1135. doi: 10.3390/vaccines12101135 (PMC11510881; doi:10.3390/vaccines12101135)
Supplement: Supplementary file 1 [file vaccines-12-01135-s001.zip]

Archive with 1 entries (1 files):
- vaccines-3219551-supplementary.pdf
